# Supplementary material for: Serum indoxyl sulphate and its relation to albumin and α1-acid glycoprotein as a potential biomarkers of maternal intestinal metabolism during pregnancy and postpartum
Source: PLoS One. 2021 Nov 5;16(11):e0259501. doi: 10.1371/journal.pone.0259501 (PMC8570491; doi:10.1371/journal.pone.0259501)
Supplement: S1 Data — (XLSX) [file pone.0259501.s001.xlsx]

## Sheet: PLOS ONE
I trimester	I trimester	I trimester			II trimester	II trimester	II trimester			III trimester	III trimester	III trimester			postpartum	postpartum	postpartum			non-pregnant	non-pregnant	non-pregnant
Alb	AGP	SI			Alb	AGP	SI			Alb	AGP	SI			Alb	AGP	SI			Alb	AGP	SI
g/l	g/l	ng/ml			g/l	g/l	ng/ml			g/l	g/l	ng/ml			g/l	g/l	ng/ml			g/l	g/l	ng/ml
42	0.81	740.9			37	0.66	1056.2			34.3	0.61	1037.7			29	0.56	259.3			40	0.73	644.43
40.5	0.6	811.8			37.5	0.38	1077.3			38.75	0.38	1410.6			33	0.47	668.5			46	0.45	350.56
39	0.76	593.9			40.5	0.57	692.3			35.75	0.7	883.8			35	0.69	709.1			48	0.55	979.39
45.5	0.76	256.6			41	0.64	477			35.8	0.51	373			32	0.52	209.6			46	0.58	1022.09
42.5	0.64	481.1			36	1.36	681.4			37.25	0.61	284.1			28	1.02	385.5			43	0.47	1165.1
43	0.79	431.9			39.35	0.55	1198.2			33.75	0.56	466			33	1.19	483.7			45	0.52	504.59
45.5	0.63	489.8			40.95	0.43	403.6			37.4	0.57	536.5			35	0.56	661.5			45	0.63	604.3
44.5	0.44	759			36.05	0.37	381.1			37.9	0.67	556.2			32	0.64	573.8			45	0.48	553.83
40.5	0.48	430.8			35.6	0.46	952.5			37.3	0.33	858.6			37	0.72	432.4			43	0.67	493.97
42.5	0.71	1072.7			34	0.4	385.6			32.6	0.34	212.8			32	0.96	511.2			46	0.69	1335.32
45	0.66	872.6			39.2	0.37	659.1			34.15	0.37	672.8			32	0.49	450.6			37	0.32	377.75
44	0.56	473.1			38.75	0.39	693.2			38	0.42	531.4			37	0.48	538.26			43	0.7	515.9
41	0.76	465.6			36.1	0.48	813.24			36.05	0.37	1628.54			29	0.77	676.35			43	0.77	1447.53
42.5	0.8	209.2			34.2	1.14	824.1			35.5	0.37	547.9			30	0.4	392			44	0.75	648.93
42.5	0.52	711.8			38.5	0.4	639.1			35.8	0.36	289.21			32	0.75	156.2			42	0.91	750
41.5	0.57	547.1			34	0.44	386.8			35.5	0.48	897.7			33	0.77	958.8			46	0.55	1017.22
48.5	0.65	522.2			34.5	0.42	565.4			36.15	0.44	925.1			30	0.5	380.8			45	0.64	738.26
46	0.73	623.6			34.2	0.42	1199.44			37.65	0.59	895.3			31	0.64	1263.8			49	0.77	1012.6
41.5	0.62	249.2			39.8	0.46	1000.64			33.2	0.64	1397			32	0.42	1308.83			48	0.48	714.43
41	0.66	822.3			37.9	0.85	554.95			33.35	0.34	516.73			33	0.71	1162.29			47	0.45	1095.41
41.5	0.68	977.7			35.75	0.36	1391.5			38.35	0.43	1256.57			33	0.53	566.11
45.8	0.7	587.7			35.1	0.5	904.15			35.2	0.38	400.27			31	0.47	452.98
43.15	0.63	461.9			35.45	0.32	344.94			35.45	0.34	946.54			31	0.45	248.41
43.85	0.55	675.4			38.25	0.59	1053.27			35.1	0.45	600.33			30	0.46	345.35
43.25	0.67	988			35	0.44	910.98			33.65	0.4	702.18			40	0.56	275.5
47.15	0.49	704.5			41.25	0.31	678.6			35.25	0.77	773.86			27	0.66	504.32
40.25	0.48	440.2			35.6	0.61	1271.37			38	0.47	280.1			32	0.96	1203.88
40.7	0.37	180.27			42.5	0.47	324.45			37.95	0.38	375.82			27	0.51	534.35
46.8	0.39	294.03			36.6	0.37	589.76			35.15	0.4	934.22
36	0.38	1434.02			35.2	0.36	766.83			34.45	0.31	967.19
44.15	0.55	1181.82			34.7	0.33	302.31			31.3	0.35	305.32
44.65	0.74	417.57			42.05	0.65	712.05			37.6	0.58	1110.75
42.05	0.47	250.11			35.1	0.32	1273.99			35.85	0.33	697.19
45.15	0.7	1866.96			39.75	0.42	1667.33			34.5	0.51	294.32
45.7	0.62	388.54			37.9	0.41	2052.63			35	0.38	742.14
33.2	0.3	992.58			38.1	0.62	999.7
42.4	0.45	1082.54			34.85	0.31	941.87
41.45	0.62	836.91			37.2	0.33	1323.53
44.1	0.53	158.74
42.2	0.77	494.39
38.05	0.65	582.14
39.9	0.47	1068.48
38.15	0.68	523.55
38.85	0.66	1211.08
42.35	0.66	1269.65
41.4	0.5	1734.81
42.4	0.49	1179.72
44.75	0.49	1353.35
45.8	0.52	771.45
42.85	0.53	615.73
45.1	0.44	1251.54
38.6	0.52	1064.55
44.3	0.58	879.63
